# Supplementary material for: Inflammatory, Oxidative Stress, and Apoptosis Effects in Zebrafish Larvae after Rapid Exposure to a Commercial Glyphosate Formulation
Source: Biomedicines. 2021 Nov 27;9(12):1784. doi: 10.3390/biomedicines9121784 (PMC8698920; doi:10.3390/biomedicines9121784)
Supplement: Supplementary file 1 [file biomedicines-09-01784-s001.zip]

Archive with 1 entries (1 files):
- biomedicines-1468040-supplementary.pdf
